# Supplementary material for: Synthesis, Biological Evaluation, and Docking Studies of Antagonistic Hydroxylated Arecaidine Esters Targeting mAChRs
Source: Molecules. 2022 May 16;27(10):3173. doi: 10.3390/molecules27103173 (PMC9145622; doi:10.3390/molecules27103173)
Supplement: Supplementary file 1 [file molecules-27-03173-s001.zip]

Archive with 1 entries (1 files):
- molecules-1703378-supplementary.pdf
